# Supplementary material for: Deficiency of the BMP Type I receptor ALK3 partly protects mice from anemia of inflammation
Source: BMC Physiol. 2018 Feb 27;18:3. doi: 10.1186/s12899-018-0037-z (PMC6389079; doi:10.1186/s12899-018-0037-z)
Supplement: Supplementary file 3 — Raw data and analysis of the presented study. (XLSX 18 kb) [file 12899_2018_37_MOESM3_ESM.xlsx]

## Sheet: Raw data
		Sample No	hepatic ALK3	hepatic Fpn	hepatic IL-6	hepatic HO-1	hepatic TNF-α	hepatic SAA1	HB	Serum Iron	Transferrin saturation	MCV	MCH	Spleen/body weight	LIC	SIC	hepatic hepcidin	spleenic Fpn	duodenum Fpn
Alk3 fl/fl; Saline		75	1.14291	0.456972	0.0279319	0.518155	0.000801173	0.66322	15.6	201.5	36.3531	45	13.7	0.0030131	152.796	34.1603	0.113189	0.752071	0.142062
		77	1.11989	1.93815	2.7043	1.97446	0.00273812	1.4485	14.5	254	42.5104	50	15.8	0.00377099	37.7139	108.94	1	1.22531	0.384779
		78	0.946006	1.11078	1.03753	0.886047	3.99557	1.19546	15	176.5	31.2337	45	14.3	0.00336406	54.9338	58.8869	0.0258785	1.02215	1.77339
		79	0.791195	0.494101	0.230232	0.62134	0.000891425	0.692824	14.6	136.5	23.0289	40	12.3	0.00210762	36.0162	48.054	0.000419774	1.00047	1.69977
Alk3 fl/fl; BA		80	1.61109	1.35189	3.34025	7.50814	0.00022394	24.3114	9.2	166.5	25.1817	37	13	0.020381	32.6381	23.1341	0.0599831	1.52124	*
		81	0.440698	5.33126	0.960766	11.7734	0.031761	86.8564	10.3	231.5	32.0541	41	13.5	0.017814	61.1184	64.1435	0.474342	5.1418	0.343877
		82	1.0463	0.452653	*	2.61436	0.041938	49.7133	9.3	121.5	19.9758	44	14	0.0267949	60.6333	64.6548	0.0272859	4.98442	*
		83	2.23768	0.967931	2.49745	9.00331	0.0747077	83.376	7.1	156.5	23.9839	43	13.6	0.0294884	44.7474	25.5799	0.00957309	6.06879	0.0630617
		84	2.15102	1.45324	1.04511	15.385	0.216644	87.2184	7.7	229	31.5276	45	16.2	0.0332883	32.2569	43.5853	0.0440535	*	0.414116
		85	2.12773	1.51275	2.09661	11.7489	0.167056	114.846	8	209	29.4231	39	13.1	0.0346288	40.2605	34.0423	0.300367	8.97891	0.203523
Alk3 fl/fl Alb-Cre; Saline		86	0.137425	1.25752	1.22252	0.401217	0.00128181	1.93799	16.9	366.5	57.2916	54	17.2	0.00611336	46.8089	71.5029	0.553479	1.18366	0.259579
		87	0.119505	0.644198	0.524334	0.920478	0.000808985	5.23998	17.4	164	28.9826	53	17.2	0.0028655	37.3501	66.9854	0.00173398	1.39328	*
		89	0.062509	0.965787	0.408203	0.858837	0.000849205	4.24734	17.8	306.5	51.1171	54	17.3	0.000555556	40.018	55.8072	0.0319753	1.71607	0.334291
		90	0.127058	1.26503	0.874941	1.23667	0.00703322	1.595	14.7	119	25.5829	39	12.4	0.0065625	43.1709	33.3985	0.000212095	0.953152	1.45847
Alk3 fl/fl Alb-Cre; BA		92	0.0997538	3.89352	2.6258	10.0802	0.140379	204.161	11.9	344	41.877	52	16.9	0.0223106	77.3681	54.1741	0.323873	20.3222	1.21557
		93	0.231135	4.38987	2.76687	6.19222	0.0296546	368.51	12.4	236.5	33.3734	49	16.5	0.0226667	40.7456	57.6857	0.665265	4.9981	1.19931
		94	*	3.08779	4.197	9.69645	0.0826066	153.337	13.2	446.5	53.2135	55	17.7	0.0318182	71.6686	70.7947	*	16.4454	0.448964
		95	0.303461	2.27912	2.31893	20.6269	0.333417	173.352	7.3	364	42.1944	55	18.4	0.0318095	64.5139	83.1448	0.594274	3.9639	0.154667
		96	0.24372	1.90432	2.11309	18.258	0.207675	79.0975	13.9	191.5		53	16.3	0.0277119	49.6223	45.0099	0.0183395	*	0.0368068
		97	0.134406	2.0774	3.59342	8.86092	0.109227	122.409	10.9	406.5	45.2399	51	16.3	0.0359307	54.7519	67.2893	0.0531458	9.7618	1.45914
			* No detectable CT value

## Sheet: FACS raw data
											To 100%	V	IV	III	II	I
				R3	R4	R5	R6	R2	R7		summe	R3	R4	R5	R6	R7
Alk3 cre- Saline		75		7.09735	0.399996	0.575604	0.732784	10.82	0.26		9.06573	78.2876	4.41218	6.34923	8.08301	2.86794	100
		77		6.69834	0.429957	0.71104	1.07323	11.09	0.22		9.13256	73.3457	4.70796	7.78577	11.7516	2.40896	100
		78		11.8529	0.844336	1.39913	1.71296	18.59	0.68		16.4893	71.8822	5.12052	8.4851	10.3883	4.12389	100
		79		10.7529	0.426398	0.873635	1.41224	15.94	0.17		13.6351	78.8614	3.1272	6.40723	10.3574	1.24678	100
Alk3 cre- BA		80		2.98476	0.5002	1.19054	1.44064	8.18	0.59		6.70615	44.5078	7.45883	17.753	21.4824	8.7979	100
		81		5.21926	0.405657	1.07287	1.96413	9.87	0.52		9.18191	56.8428	4.418	11.6846	21.3913	5.66331	100
		82		6.64574	0.433313	1.1201	2.46107	12.07	0.36		11.0202	60.305	3.93198	10.164	22.3323	3.26672	100
		83		1.39795	0.745885	1.48541	2.42996	7.04	0.53		6.5892	21.2157	11.3198	22.5431	36.8779	8.04347	100
		84		3.38604	0.773136	1.49947	2.44667	9.35	0.46		8.56532	39.532	9.02636	17.5063	28.5648	5.3705	100
		85		4.13067	0.534302	1.09824	2.26951	9.24	0.24		8.27272	49.9312	6.4586	13.2754	27.4337	2.9011	100
Alk3 cre+Saline		86		8.98378	0.347106	0.966535	1.1542	14.09	0.26		11.7116	76.7083	2.96377	8.25279	9.85515	2.22002	100
		87		13.1383	0.482205	1.18526	1.06842	18.83	0.21		16.0842	81.6846	2.99801	7.36908	6.64264	1.30563	100
		89		11.8248	0.995225	1.75367	1.84993	19.09	0.41		16.8337	70.2452	5.91211	10.4177	10.9894	2.4356	100
		90		12.5473	0.747579	1.72534	2.2794	20.23	0.22		17.5197	71.6186	4.26709	9.84802	13.0105	1.25573	100
Alk3 cre+ BA		92		4.04943	0.990225	2.40071	2.38018	11.67	0.38		10.2006	39.6981	9.70756	23.5351	23.3339	3.72529	100
		93		4.85348	0.98289	2.19492	2.05623	11.97	0.34		10.4275	46.5449	9.42592	21.0493	19.7193	3.2606	100
		94		2.42179	0.673524	1.68064	0.818254	7.02	0.46		6.05421	40.0018	11.1249	27.7598	13.5155	7.59802	100
		95		3.86959	1.22859	2.15004	1.33965	11.39	0.24		8.82787	43.8338	13.9171	24.3551	15.1752	2.71866	100
		96		3.99421	1.23422	2.12597	1.59148	11.67	0.39		9.33588	42.7834	13.2202	22.772	17.0469	4.17743	100
		97		3.74755	0.852095	1.6596	1.36547	9.6	0.21		7.83472	47.8326	10.8759	21.1826	17.4285	2.68037	100
